# Supplementary material for: Snf1/AMPK fine-tunes TORC1 signaling in response to glucose starvation
Source: eLife. 2023 Feb 7;12:e84319. doi: 10.7554/eLife.84319 (PMC9937656; doi:10.7554/eLife.84319)
Supplement: Figure 1—source data 3. [file elife-84319-fig1-data3.zip]

Archive with 136 entries (119 files):
- Figure 1ΓÇôSource Data 3/
- Figure 1ΓÇôSource Data 3/Figure 1F/
- Figure 1ΓÇôSource Data 3/Figure 1A/
- Figure 1ΓÇôSource Data 3/.DS_Store
- __MACOSX/Figure 1ΓÇôSource Data 3/._.DS_Store
- Figure 1ΓÇôSource Data 3/Figure 1E/
- Figure 1ΓÇôSource Data 3/Figure 1C/
- Figure 1ΓÇôSource Data 3/Figure 1F/Replica 2.tif
- __MACOSX/Figure 1ΓÇôSource Data 3/Figure 1F/._Replica 2.tif
- Figure 1ΓÇôSource Data 3/Figure 1F/Replica 3.tif
- __MACOSX/Figure 1ΓÇôSource Data 3/Figure 1F/._Replica 3.tif
- Figure 1ΓÇôSource Data 3/Figure 1F/Replica 1.tif
- __MACOSX/Figure 1ΓÇôSource Data 3/Figure 1F/._Replica 1.tif
- Figure 1ΓÇôSource Data 3/Figure 1A/.DS_Store
- __MACOSX/Figure 1ΓÇôSource Data 3/Figure 1A/._.DS_Store
- Figure 1ΓÇôSource Data 3/Figure 1A/Sch9-pThr737/
- Figure 1ΓÇôSource Data 3/Figure 1A/Sch9/
- Figure 1ΓÇôSource Data 3/Figure 1A/Snf1-pThr210/
- Figure 1ΓÇôSource Data 3/Figure 1A/His6/
- Figure 1ΓÇôSource Data 3/Figure 1E/.DS_Store
- __MACOSX/Figure 1ΓÇôSource Data 3/Figure 1E/._.DS_Store
- Figure 1ΓÇôSource Data 3/Figure 1E/Sch9-pThr737/
- Figure 1ΓÇôSource Data 3/Figure 1E/Sch9/
- Figure 1ΓÇôSource Data 3/Figure 1E/Snf1-pThr210/
- Figure 1ΓÇôSource Data 3/Figure 1E/His6/
- Figure 1ΓÇôSource Data 3/Figure 1C/.DS_Store
- __MACOSX/Figure 1ΓÇôSource Data 3/Figure 1C/._.DS_Store
- Figure 1ΓÇôSource Data 3/Figure 1C/Sch9-pThr737/
- Figure 1ΓÇôSource Data 3/Figure 1C/Sch9/
- Figure 1ΓÇôSource Data 3/Figure 1C/Snf1-pThr210/
- Figure 1ΓÇôSource Data 3/Figure 1C/His6/
- Figure 1ΓÇôSource Data 3/Figure 1A/Sch9-pThr737/Replica 4.tif
- __MACOSX/Figure 1ΓÇôSource Data 3/Figure 1A/Sch9-pThr737/._Replica 4.tif
- Figure 1ΓÇôSource Data 3/Figure 1A/Sch9-pThr737/Replica 5.tif
- __MACOSX/Figure 1ΓÇôSource Data 3/Figure 1A/Sch9-pThr737/._Replica 5.tif
- Figure 1ΓÇôSource Data 3/Figure 1A/Sch9-pThr737/Replica 6.tif
- __MACOSX/Figure 1ΓÇôSource Data 3/Figure 1A/Sch9-pThr737/._Replica 6.tif
- Figure 1ΓÇôSource Data 3/Figure 1A/Sch9-pThr737/.DS_Store
- __MACOSX/Figure 1ΓÇôSource Data 3/Figure 1A/Sch9-pThr737/._.DS_Store
- Figure 1ΓÇôSource Data 3/Figure 1A/Sch9-pThr737/Replica 2.tif
- __MACOSX/Figure 1ΓÇôSource Data 3/Figure 1A/Sch9-pThr737/._Replica 2.tif
- Figure 1ΓÇôSource Data 3/Figure 1A/Sch9-pThr737/Replica 3.tif
- __MACOSX/Figure 1ΓÇôSource Data 3/Figure 1A/Sch9-pThr737/._Replica 3.tif
- Figure 1ΓÇôSource Data 3/Figure 1A/Sch9-pThr737/Replica 1.tif
- __MACOSX/Figure 1ΓÇôSource Data 3/Figure 1A/Sch9-pThr737/._Replica 1.tif
- Figure 1ΓÇôSource Data 3/Figure 1A/Sch9/Replica 4.tif
- __MACOSX/Figure 1ΓÇôSource Data 3/Figure 1A/Sch9/._Replica 4.tif
- Figure 1ΓÇôSource Data 3/Figure 1A/Sch9/Replica 5.tif
- __MACOSX/Figure 1ΓÇôSource Data 3/Figure 1A/Sch9/._Replica 5.tif
- Figure 1ΓÇôSource Data 3/Figure 1A/Sch9/Replica 6.tif
- __MACOSX/Figure 1ΓÇôSource Data 3/Figure 1A/Sch9/._Replica 6.tif
- Figure 1ΓÇôSource Data 3/Figure 1A/Sch9/.DS_Store
- __MACOSX/Figure 1ΓÇôSource Data 3/Figure 1A/Sch9/._.DS_Store
- Figure 1ΓÇôSource Data 3/Figure 1A/Sch9/Replica 2_3.tif
- __MACOSX/Figure 1ΓÇôSource Data 3/Figure 1A/Sch9/._Replica 2_3.tif
- Figure 1ΓÇôSource Data 3/Figure 1A/Sch9/Replica 1.tif
- __MACOSX/Figure 1ΓÇôSource Data 3/Figure 1A/Sch9/._Replica 1.tif
- Figure 1ΓÇôSource Data 3/Figure 1A/Snf1-pThr210/Replica 4.tif
- __MACOSX/Figure 1ΓÇôSource Data 3/Figure 1A/Snf1-pThr210/._Replica 4.tif
- Figure 1ΓÇôSource Data 3/Figure 1A/Snf1-pThr210/Replica 5.tif
- __MACOSX/Figure 1ΓÇôSource Data 3/Figure 1A/Snf1-pThr210/._Replica 5.tif
- Figure 1ΓÇôSource Data 3/Figure 1A/Snf1-pThr210/.DS_Store
- __MACOSX/Figure 1ΓÇôSource Data 3/Figure 1A/Snf1-pThr210/._.DS_Store
- Figure 1ΓÇôSource Data 3/Figure 1A/Snf1-pThr210/Replica 2.tif
- __MACOSX/Figure 1ΓÇôSource Data 3/Figure 1A/Snf1-pThr210/._Replica 2.tif
- Figure 1ΓÇôSource Data 3/Figure 1A/Snf1-pThr210/Replica 3.tif
- __MACOSX/Figure 1ΓÇôSource Data 3/Figure 1A/Snf1-pThr210/._Replica 3.tif
- Figure 1ΓÇôSource Data 3/Figure 1A/Snf1-pThr210/Replica 1.tif
- __MACOSX/Figure 1ΓÇôSource Data 3/Figure 1A/Snf1-pThr210/._Replica 1.tif
- Figure 1ΓÇôSource Data 3/Figure 1A/Snf1-pThr210/Replica 6.tif.tif
- __MACOSX/Figure 1ΓÇôSource Data 3/Figure 1A/Snf1-pThr210/._Replica 6.tif.tif
- Figure 1ΓÇôSource Data 3/Figure 1A/His6/Replica 4.tif
- __MACOSX/Figure 1ΓÇôSource Data 3/Figure 1A/His6/._Replica 4.tif
- Figure 1ΓÇôSource Data 3/Figure 1A/His6/Replica 5.tif
- Figure 1ΓÇôSource Data 3/Figure 1A/His6/Replica 6.tif
- __MACOSX/Figure 1ΓÇôSource Data 3/Figure 1A/His6/._Replica 6.tif
- Figure 1ΓÇôSource Data 3/Figure 1A/His6/.DS_Store
- __MACOSX/Figure 1ΓÇôSource Data 3/Figure 1A/His6/._.DS_Store
- Figure 1ΓÇôSource Data 3/Figure 1A/His6/Replica 1_2_3.tif
- __MACOSX/Figure 1ΓÇôSource Data 3/Figure 1A/His6/._Replica 1_2_3.tif
- Figure 1ΓÇôSource Data 3/Figure 1E/Sch9-pThr737/.DS_Store
- __MACOSX/Figure 1ΓÇôSource Data 3/Figure 1E/Sch9-pThr737/._.DS_Store
- Figure 1ΓÇôSource Data 3/Figure 1E/Sch9-pThr737/Replica 1_4.tif
- __MACOSX/Figure 1ΓÇôSource Data 3/Figure 1E/Sch9-pThr737/._Replica 1_4.tif
- Figure 1ΓÇôSource Data 3/Figure 1E/Sch9/.DS_Store
- __MACOSX/Figure 1ΓÇôSource Data 3/Figure 1E/Sch9/._.DS_Store
- Figure 1ΓÇôSource Data 3/Figure 1E/Sch9/Replica 1_4.tif
- __MACOSX/Figure 1ΓÇôSource Data 3/Figure 1E/Sch9/._Replica 1_4.tif
- Figure 1ΓÇôSource Data 3/Figure 1E/Snf1-pThr210/.DS_Store
- __MACOSX/Figure 1ΓÇôSource Data 3/Figure 1E/Snf1-pThr210/._.DS_Store
- Figure 1ΓÇôSource Data 3/Figure 1E/Snf1-pThr210/Replica 1_4.tif
- __MACOSX/Figure 1ΓÇôSource Data 3/Figure 1E/Snf1-pThr210/._Replica 1_4.tif
- Figure 1ΓÇôSource Data 3/Figure 1E/His6/.DS_Store
- __MACOSX/Figure 1ΓÇôSource Data 3/Figure 1E/His6/._.DS_Store
- Figure 1ΓÇôSource Data 3/Figure 1E/His6/Replica 1_4.tif
- __MACOSX/Figure 1ΓÇôSource Data 3/Figure 1E/His6/._Replica 1_4.tif
- Figure 1ΓÇôSource Data 3/Figure 1C/Sch9-pThr737/Replica 4.tif
- __MACOSX/Figure 1ΓÇôSource Data 3/Figure 1C/Sch9-pThr737/._Replica 4.tif
- Figure 1ΓÇôSource Data 3/Figure 1C/Sch9-pThr737/.DS_Store
- __MACOSX/Figure 1ΓÇôSource Data 3/Figure 1C/Sch9-pThr737/._.DS_Store
- Figure 1ΓÇôSource Data 3/Figure 1C/Sch9-pThr737/Replica 3.jpg
- __MACOSX/Figure 1ΓÇôSource Data 3/Figure 1C/Sch9-pThr737/._Replica 3.jpg
- Figure 1ΓÇôSource Data 3/Figure 1C/Sch9-pThr737/Replica 2.jpg
- __MACOSX/Figure 1ΓÇôSource Data 3/Figure 1C/Sch9-pThr737/._Replica 2.jpg
- Figure 1ΓÇôSource Data 3/Figure 1C/Sch9-pThr737/Replica 1.jpg
- __MACOSX/Figure 1ΓÇôSource Data 3/Figure 1C/Sch9-pThr737/._Replica 1.jpg
- Figure 1ΓÇôSource Data 3/Figure 1C/Sch9/Replica 4.tif
- __MACOSX/Figure 1ΓÇôSource Data 3/Figure 1C/Sch9/._Replica 4.tif
- Figure 1ΓÇôSource Data 3/Figure 1C/Sch9/.DS_Store
- __MACOSX/Figure 1ΓÇôSource Data 3/Figure 1C/Sch9/._.DS_Store
- Figure 1ΓÇôSource Data 3/Figure 1C/Sch9/Replica 3.jpg
- __MACOSX/Figure 1ΓÇôSource Data 3/Figure 1C/Sch9/._Replica 3.jpg
- Figure 1ΓÇôSource Data 3/Figure 1C/Sch9/Replica 2.jpg
- __MACOSX/Figure 1ΓÇôSource Data 3/Figure 1C/Sch9/._Replica 2.jpg
- Figure 1ΓÇôSource Data 3/Figure 1C/Sch9/Replica 1.jpg
- __MACOSX/Figure 1ΓÇôSource Data 3/Figure 1C/Sch9/._Replica 1.jpg
- Figure 1ΓÇôSource Data 3/Figure 1C/Snf1-pThr210/Replica 4.tif
- __MACOSX/Figure 1ΓÇôSource Data 3/Figure 1C/Snf1-pThr210/._Replica 4.tif
- Figure 1ΓÇôSource Data 3/Figure 1C/Snf1-pThr210/.DS_Store
- __MACOSX/Figure 1ΓÇôSource Data 3/Figure 1C/Snf1-pThr210/._.DS_Store
- Figure 1ΓÇôSource Data 3/Figure 1C/Snf1-pThr210/Replica 3.jpg
- __MACOSX/Figure 1ΓÇôSource Data 3/Figure 1C/Snf1-pThr210/._Replica 3.jpg
- Figure 1ΓÇôSource Data 3/Figure 1C/Snf1-pThr210/Replica 2.jpg
- __MACOSX/Figure 1ΓÇôSource Data 3/Figure 1C/Snf1-pThr210/._Replica 2.jpg
- Figure 1ΓÇôSource Data 3/Figure 1C/Snf1-pThr210/Replica 1.jpg
- __MACOSX/Figure 1ΓÇôSource Data 3/Figure 1C/Snf1-pThr210/._Replica 1.jpg
- Figure 1ΓÇôSource Data 3/Figure 1C/His6/Replica 4.tif
- __MACOSX/Figure 1ΓÇôSource Data 3/Figure 1C/His6/._Replica 4.tif
- Figure 1ΓÇôSource Data 3/Figure 1C/His6/.DS_Store
- __MACOSX/Figure 1ΓÇôSource Data 3/Figure 1C/His6/._.DS_Store
- Figure 1ΓÇôSource Data 3/Figure 1C/His6/Replica 3.jpg
- __MACOSX/Figure 1ΓÇôSource Data 3/Figure 1C/His6/._Replica 3.jpg
- Figure 1ΓÇôSource Data 3/Figure 1C/His6/Replica 2.jpg
- __MACOSX/Figure 1ΓÇôSource Data 3/Figure 1C/His6/._Replica 2.jpg
- Figure 1ΓÇôSource Data 3/Figure 1C/His6/Replica 1.jpg
- __MACOSX/Figure 1ΓÇôSource Data 3/Figure 1C/His6/._Replica 1.jpg
