# Supplementary material for: Snf1/AMPK fine-tunes TORC1 signaling in response to glucose starvation
Source: eLife. 2023 Feb 7;12:e84319. doi: 10.7554/eLife.84319 (PMC9937656; doi:10.7554/eLife.84319)
Supplement: Figure 1—figure supplement 1—source data 3. [file elife-84319-fig1-figsupp1-data3.zip]

Archive with 96 entries (81 files):
- Figure 1ΓÇôSupplementary figure 1-Source Data 2/
- __MACOSX/._Figure 1ΓÇôSupplementary figure 1-Source Data 2
- Figure 1ΓÇôSupplementary figure 1-Source Data 2/.DS_Store
- __MACOSX/Figure 1ΓÇôSupplementary figure 1-Source Data 2/._.DS_Store
- Figure 1ΓÇôSupplementary figure 1-Source Data 2/Supplementary figure 1B/
- __MACOSX/Figure 1ΓÇôSupplementary figure 1-Source Data 2/._Supplementary figure 1B
- Figure 1ΓÇôSupplementary figure 1-Source Data 2/Supplementary figure 1A/
- __MACOSX/Figure 1ΓÇôSupplementary figure 1-Source Data 2/._Supplementary figure 1A
- Figure 1ΓÇôSupplementary figure 1-Source Data 2/Supplementary figure 1B/Acc1-pSer79/
- __MACOSX/Figure 1ΓÇôSupplementary figure 1-Source Data 2/Supplementary figure 1B/._Acc1-pSer79
- Figure 1ΓÇôSupplementary figure 1-Source Data 2/Supplementary figure 1B/.DS_Store
- __MACOSX/Figure 1ΓÇôSupplementary figure 1-Source Data 2/Supplementary figure 1B/._.DS_Store
- Figure 1ΓÇôSupplementary figure 1-Source Data 2/Supplementary figure 1B/Sch9-pThr737/
- __MACOSX/Figure 1ΓÇôSupplementary figure 1-Source Data 2/Supplementary figure 1B/._Sch9-pThr737
- Figure 1ΓÇôSupplementary figure 1-Source Data 2/Supplementary figure 1B/Sch9/
- __MACOSX/Figure 1ΓÇôSupplementary figure 1-Source Data 2/Supplementary figure 1B/._Sch9
- Figure 1ΓÇôSupplementary figure 1-Source Data 2/Supplementary figure 1B/Snf1-pThr210/
- __MACOSX/Figure 1ΓÇôSupplementary figure 1-Source Data 2/Supplementary figure 1B/._Snf1-pThr210
- Figure 1ΓÇôSupplementary figure 1-Source Data 2/Supplementary figure 1B/His6/
- __MACOSX/Figure 1ΓÇôSupplementary figure 1-Source Data 2/Supplementary figure 1B/._His6
- Figure 1ΓÇôSupplementary figure 1-Source Data 2/Supplementary figure 1B/GFP/
- __MACOSX/Figure 1ΓÇôSupplementary figure 1-Source Data 2/Supplementary figure 1B/._GFP
- Figure 1ΓÇôSupplementary figure 1-Source Data 2/Supplementary figure 1A/Acc1-pSer79/
- __MACOSX/Figure 1ΓÇôSupplementary figure 1-Source Data 2/Supplementary figure 1A/._Acc1-pSer79
- Figure 1ΓÇôSupplementary figure 1-Source Data 2/Supplementary figure 1A/.DS_Store
- __MACOSX/Figure 1ΓÇôSupplementary figure 1-Source Data 2/Supplementary figure 1A/._.DS_Store
- Figure 1ΓÇôSupplementary figure 1-Source Data 2/Supplementary figure 1A/Sch9-pThr737/
- __MACOSX/Figure 1ΓÇôSupplementary figure 1-Source Data 2/Supplementary figure 1A/._Sch9-pThr737
- Figure 1ΓÇôSupplementary figure 1-Source Data 2/Supplementary figure 1A/Sch9/
- __MACOSX/Figure 1ΓÇôSupplementary figure 1-Source Data 2/Supplementary figure 1A/._Sch9
- Figure 1ΓÇôSupplementary figure 1-Source Data 2/Supplementary figure 1A/Snf1-pThr210/
- __MACOSX/Figure 1ΓÇôSupplementary figure 1-Source Data 2/Supplementary figure 1A/._Snf1-pThr210
- Figure 1ΓÇôSupplementary figure 1-Source Data 2/Supplementary figure 1A/His6/
- __MACOSX/Figure 1ΓÇôSupplementary figure 1-Source Data 2/Supplementary figure 1A/._His6
- Figure 1ΓÇôSupplementary figure 1-Source Data 2/Supplementary figure 1A/GFP/
- __MACOSX/Figure 1ΓÇôSupplementary figure 1-Source Data 2/Supplementary figure 1A/._GFP
- Figure 1ΓÇôSupplementary figure 1-Source Data 2/Supplementary figure 1B/Acc1-pSer79/.DS_Store
- __MACOSX/Figure 1ΓÇôSupplementary figure 1-Source Data 2/Supplementary figure 1B/Acc1-pSer79/._.DS_Store
- Figure 1ΓÇôSupplementary figure 1-Source Data 2/Supplementary figure 1B/Acc1-pSer79/Replica 1_2_3.tif
- __MACOSX/Figure 1ΓÇôSupplementary figure 1-Source Data 2/Supplementary figure 1B/Acc1-pSer79/._Replica 1_2_3.tif
- Figure 1ΓÇôSupplementary figure 1-Source Data 2/Supplementary figure 1B/Sch9-pThr737/.DS_Store
- __MACOSX/Figure 1ΓÇôSupplementary figure 1-Source Data 2/Supplementary figure 1B/Sch9-pThr737/._.DS_Store
- Figure 1ΓÇôSupplementary figure 1-Source Data 2/Supplementary figure 1B/Sch9-pThr737/Replica 1_2_3.tif
- __MACOSX/Figure 1ΓÇôSupplementary figure 1-Source Data 2/Supplementary figure 1B/Sch9-pThr737/._Replica 1_2_3.tif
- Figure 1ΓÇôSupplementary figure 1-Source Data 2/Supplementary figure 1B/Sch9/.DS_Store
- __MACOSX/Figure 1ΓÇôSupplementary figure 1-Source Data 2/Supplementary figure 1B/Sch9/._.DS_Store
- Figure 1ΓÇôSupplementary figure 1-Source Data 2/Supplementary figure 1B/Sch9/Replica 1_2_3.tif
- __MACOSX/Figure 1ΓÇôSupplementary figure 1-Source Data 2/Supplementary figure 1B/Sch9/._Replica 1_2_3.tif
- Figure 1ΓÇôSupplementary figure 1-Source Data 2/Supplementary figure 1B/Snf1-pThr210/.DS_Store
- __MACOSX/Figure 1ΓÇôSupplementary figure 1-Source Data 2/Supplementary figure 1B/Snf1-pThr210/._.DS_Store
- Figure 1ΓÇôSupplementary figure 1-Source Data 2/Supplementary figure 1B/Snf1-pThr210/Replica 1_2_3.tif
- __MACOSX/Figure 1ΓÇôSupplementary figure 1-Source Data 2/Supplementary figure 1B/Snf1-pThr210/._Replica 1_2_3.tif
- Figure 1ΓÇôSupplementary figure 1-Source Data 2/Supplementary figure 1B/His6/.DS_Store
- __MACOSX/Figure 1ΓÇôSupplementary figure 1-Source Data 2/Supplementary figure 1B/His6/._.DS_Store
- Figure 1ΓÇôSupplementary figure 1-Source Data 2/Supplementary figure 1B/His6/Replica 1_2_3.tif
- __MACOSX/Figure 1ΓÇôSupplementary figure 1-Source Data 2/Supplementary figure 1B/His6/._Replica 1_2_3.tif
- Figure 1ΓÇôSupplementary figure 1-Source Data 2/Supplementary figure 1B/GFP/.DS_Store
- __MACOSX/Figure 1ΓÇôSupplementary figure 1-Source Data 2/Supplementary figure 1B/GFP/._.DS_Store
- Figure 1ΓÇôSupplementary figure 1-Source Data 2/Supplementary figure 1B/GFP/Replica 1_2_3.tif
- __MACOSX/Figure 1ΓÇôSupplementary figure 1-Source Data 2/Supplementary figure 1B/GFP/._Replica 1_2_3.tif
- Figure 1ΓÇôSupplementary figure 1-Source Data 2/Supplementary figure 1A/Acc1-pSer79/.DS_Store
- __MACOSX/Figure 1ΓÇôSupplementary figure 1-Source Data 2/Supplementary figure 1A/Acc1-pSer79/._.DS_Store
- Figure 1ΓÇôSupplementary figure 1-Source Data 2/Supplementary figure 1A/Acc1-pSer79/Replica 2_3.tif
- __MACOSX/Figure 1ΓÇôSupplementary figure 1-Source Data 2/Supplementary figure 1A/Acc1-pSer79/._Replica 2_3.tif
- Figure 1ΓÇôSupplementary figure 1-Source Data 2/Supplementary figure 1A/Acc1-pSer79/Replica 1.bmp
- __MACOSX/Figure 1ΓÇôSupplementary figure 1-Source Data 2/Supplementary figure 1A/Acc1-pSer79/._Replica 1.bmp
- Figure 1ΓÇôSupplementary figure 1-Source Data 2/Supplementary figure 1A/Sch9-pThr737/.DS_Store
- __MACOSX/Figure 1ΓÇôSupplementary figure 1-Source Data 2/Supplementary figure 1A/Sch9-pThr737/._.DS_Store
- Figure 1ΓÇôSupplementary figure 1-Source Data 2/Supplementary figure 1A/Sch9-pThr737/Replica 2_3.tif
- __MACOSX/Figure 1ΓÇôSupplementary figure 1-Source Data 2/Supplementary figure 1A/Sch9-pThr737/._Replica 2_3.tif
- Figure 1ΓÇôSupplementary figure 1-Source Data 2/Supplementary figure 1A/Sch9-pThr737/Replica 1.bmp
- __MACOSX/Figure 1ΓÇôSupplementary figure 1-Source Data 2/Supplementary figure 1A/Sch9-pThr737/._Replica 1.bmp
- Figure 1ΓÇôSupplementary figure 1-Source Data 2/Supplementary figure 1A/Sch9/.DS_Store
- __MACOSX/Figure 1ΓÇôSupplementary figure 1-Source Data 2/Supplementary figure 1A/Sch9/._.DS_Store
- Figure 1ΓÇôSupplementary figure 1-Source Data 2/Supplementary figure 1A/Sch9/Replica 2_3.tif
- __MACOSX/Figure 1ΓÇôSupplementary figure 1-Source Data 2/Supplementary figure 1A/Sch9/._Replica 2_3.tif
- Figure 1ΓÇôSupplementary figure 1-Source Data 2/Supplementary figure 1A/Sch9/Replica 1.bmp
- __MACOSX/Figure 1ΓÇôSupplementary figure 1-Source Data 2/Supplementary figure 1A/Sch9/._Replica 1.bmp
- Figure 1ΓÇôSupplementary figure 1-Source Data 2/Supplementary figure 1A/Snf1-pThr210/.DS_Store
- __MACOSX/Figure 1ΓÇôSupplementary figure 1-Source Data 2/Supplementary figure 1A/Snf1-pThr210/._.DS_Store
- Figure 1ΓÇôSupplementary figure 1-Source Data 2/Supplementary figure 1A/Snf1-pThr210/Replica 2_3.tif
- __MACOSX/Figure 1ΓÇôSupplementary figure 1-Source Data 2/Supplementary figure 1A/Snf1-pThr210/._Replica 2_3.tif
- Figure 1ΓÇôSupplementary figure 1-Source Data 2/Supplementary figure 1A/Snf1-pThr210/Replica 1.bmp
- __MACOSX/Figure 1ΓÇôSupplementary figure 1-Source Data 2/Supplementary figure 1A/Snf1-pThr210/._Replica 1.bmp
- Figure 1ΓÇôSupplementary figure 1-Source Data 2/Supplementary figure 1A/His6/.DS_Store
- __MACOSX/Figure 1ΓÇôSupplementary figure 1-Source Data 2/Supplementary figure 1A/His6/._.DS_Store
- Figure 1ΓÇôSupplementary figure 1-Source Data 2/Supplementary figure 1A/His6/Replica 2_3.tif
- __MACOSX/Figure 1ΓÇôSupplementary figure 1-Source Data 2/Supplementary figure 1A/His6/._Replica 2_3.tif
- Figure 1ΓÇôSupplementary figure 1-Source Data 2/Supplementary figure 1A/His6/Replica 1.bmp
- __MACOSX/Figure 1ΓÇôSupplementary figure 1-Source Data 2/Supplementary figure 1A/His6/._Replica 1.bmp
- Figure 1ΓÇôSupplementary figure 1-Source Data 2/Supplementary figure 1A/GFP/.DS_Store
- __MACOSX/Figure 1ΓÇôSupplementary figure 1-Source Data 2/Supplementary figure 1A/GFP/._.DS_Store
- Figure 1ΓÇôSupplementary figure 1-Source Data 2/Supplementary figure 1A/GFP/Replica 2_3.tif
- __MACOSX/Figure 1ΓÇôSupplementary figure 1-Source Data 2/Supplementary figure 1A/GFP/._Replica 2_3.tif
- Figure 1ΓÇôSupplementary figure 1-Source Data 2/Supplementary figure 1A/GFP/Replica 1.bmp
- __MACOSX/Figure 1ΓÇôSupplementary figure 1-Source Data 2/Supplementary figure 1A/GFP/._Replica 1.bmp
