# Supplementary material for: Snf1/AMPK fine-tunes TORC1 signaling in response to glucose starvation
Source: eLife. 2023 Feb 7;12:e84319. doi: 10.7554/eLife.84319 (PMC9937656; doi:10.7554/eLife.84319)
Supplement: Figure 2—source data 3. [file elife-84319-fig2-data3.zip]

Archive with 102 entries (86 files):
- Figure 2ΓÇôSource Data 3/
- Figure 2ΓÇôSource Data 3/Figure 2A/
- Figure 2ΓÇôSource Data 3/.DS_Store
- __MACOSX/Figure 2ΓÇôSource Data 3/._.DS_Store
- Figure 2ΓÇôSource Data 3/Figure 2C/
- Figure 2ΓÇôSource Data 3/Figure 2E/
- Figure 2ΓÇôSource Data 3/Figure 2A/.DS_Store
- __MACOSX/Figure 2ΓÇôSource Data 3/Figure 2A/._.DS_Store
- Figure 2ΓÇôSource Data 3/Figure 2A/Sch9-pThr737/
- Figure 2ΓÇôSource Data 3/Figure 2A/Sch9/
- Figure 2ΓÇôSource Data 3/Figure 2A/Snf1-pThr210/
- Figure 2ΓÇôSource Data 3/Figure 2A/His6/
- Figure 2ΓÇôSource Data 3/Figure 2C/.DS_Store
- __MACOSX/Figure 2ΓÇôSource Data 3/Figure 2C/._.DS_Store
- Figure 2ΓÇôSource Data 3/Figure 2C/Sch9-pThr737/
- Figure 2ΓÇôSource Data 3/Figure 2C/Sch9/
- Figure 2ΓÇôSource Data 3/Figure 2C/Snf1-pThr210/
- Figure 2ΓÇôSource Data 3/Figure 2C/His6/
- Figure 2ΓÇôSource Data 3/Figure 2E/.DS_Store
- __MACOSX/Figure 2ΓÇôSource Data 3/Figure 2E/._.DS_Store
- Figure 2ΓÇôSource Data 3/Figure 2E/Sch9-pThr737/
- Figure 2ΓÇôSource Data 3/Figure 2E/Sch9/
- Figure 2ΓÇôSource Data 3/Figure 2E/Snf1-pThr210/
- Figure 2ΓÇôSource Data 3/Figure 2E/His6/
- Figure 2ΓÇôSource Data 3/Figure 2A/Sch9-pThr737/.DS_Store
- __MACOSX/Figure 2ΓÇôSource Data 3/Figure 2A/Sch9-pThr737/._.DS_Store
- Figure 2ΓÇôSource Data 3/Figure 2A/Sch9-pThr737/Replica 3.tif
- __MACOSX/Figure 2ΓÇôSource Data 3/Figure 2A/Sch9-pThr737/._Replica 3.tif
- Figure 2ΓÇôSource Data 3/Figure 2A/Sch9-pThr737/Replica 1_2.tif
- __MACOSX/Figure 2ΓÇôSource Data 3/Figure 2A/Sch9-pThr737/._Replica 1_2.tif
- Figure 2ΓÇôSource Data 3/Figure 2A/Sch9/.DS_Store
- __MACOSX/Figure 2ΓÇôSource Data 3/Figure 2A/Sch9/._.DS_Store
- Figure 2ΓÇôSource Data 3/Figure 2A/Sch9/Replica 3.tif
- __MACOSX/Figure 2ΓÇôSource Data 3/Figure 2A/Sch9/._Replica 3.tif
- Figure 2ΓÇôSource Data 3/Figure 2A/Sch9/Replica 1_2.tif
- __MACOSX/Figure 2ΓÇôSource Data 3/Figure 2A/Sch9/._Replica 1_2.tif
- Figure 2ΓÇôSource Data 3/Figure 2A/Snf1-pThr210/.DS_Store
- __MACOSX/Figure 2ΓÇôSource Data 3/Figure 2A/Snf1-pThr210/._.DS_Store
- Figure 2ΓÇôSource Data 3/Figure 2A/Snf1-pThr210/Replica 3.tif
- __MACOSX/Figure 2ΓÇôSource Data 3/Figure 2A/Snf1-pThr210/._Replica 3.tif
- Figure 2ΓÇôSource Data 3/Figure 2A/Snf1-pThr210/Replica 1_2.tif
- __MACOSX/Figure 2ΓÇôSource Data 3/Figure 2A/Snf1-pThr210/._Replica 1_2.tif
- Figure 2ΓÇôSource Data 3/Figure 2A/His6/.DS_Store
- __MACOSX/Figure 2ΓÇôSource Data 3/Figure 2A/His6/._.DS_Store
- Figure 2ΓÇôSource Data 3/Figure 2A/His6/Replica 3.tif
- __MACOSX/Figure 2ΓÇôSource Data 3/Figure 2A/His6/._Replica 3.tif
- Figure 2ΓÇôSource Data 3/Figure 2A/His6/Replica 1_2.tif
- __MACOSX/Figure 2ΓÇôSource Data 3/Figure 2A/His6/._Replica 1_2.tif
- Figure 2ΓÇôSource Data 3/Figure 2C/Sch9-pThr737/.DS_Store
- __MACOSX/Figure 2ΓÇôSource Data 3/Figure 2C/Sch9-pThr737/._.DS_Store
- Figure 2ΓÇôSource Data 3/Figure 2C/Sch9-pThr737/Replica 2_3.tif
- __MACOSX/Figure 2ΓÇôSource Data 3/Figure 2C/Sch9-pThr737/._Replica 2_3.tif
- Figure 2ΓÇôSource Data 3/Figure 2C/Sch9-pThr737/Replica 1.tif
- __MACOSX/Figure 2ΓÇôSource Data 3/Figure 2C/Sch9-pThr737/._Replica 1.tif
- Figure 2ΓÇôSource Data 3/Figure 2C/Sch9/.DS_Store
- __MACOSX/Figure 2ΓÇôSource Data 3/Figure 2C/Sch9/._.DS_Store
- Figure 2ΓÇôSource Data 3/Figure 2C/Sch9/Replica 2_3.tif
- __MACOSX/Figure 2ΓÇôSource Data 3/Figure 2C/Sch9/._Replica 2_3.tif
- Figure 2ΓÇôSource Data 3/Figure 2C/Sch9/Replica 1.tif
- __MACOSX/Figure 2ΓÇôSource Data 3/Figure 2C/Sch9/._Replica 1.tif
- Figure 2ΓÇôSource Data 3/Figure 2C/Snf1-pThr210/.DS_Store
- __MACOSX/Figure 2ΓÇôSource Data 3/Figure 2C/Snf1-pThr210/._.DS_Store
- Figure 2ΓÇôSource Data 3/Figure 2C/Snf1-pThr210/Replica 2_3.tif
- __MACOSX/Figure 2ΓÇôSource Data 3/Figure 2C/Snf1-pThr210/._Replica 2_3.tif
- Figure 2ΓÇôSource Data 3/Figure 2C/Snf1-pThr210/Replica 1.tif
- __MACOSX/Figure 2ΓÇôSource Data 3/Figure 2C/Snf1-pThr210/._Replica 1.tif
- Figure 2ΓÇôSource Data 3/Figure 2C/His6/.DS_Store
- __MACOSX/Figure 2ΓÇôSource Data 3/Figure 2C/His6/._.DS_Store
- Figure 2ΓÇôSource Data 3/Figure 2C/His6/Replica 2_3.tif
- __MACOSX/Figure 2ΓÇôSource Data 3/Figure 2C/His6/._Replica 2_3.tif
- Figure 2ΓÇôSource Data 3/Figure 2C/His6/Replica 1.tif
- __MACOSX/Figure 2ΓÇôSource Data 3/Figure 2C/His6/._Replica 1.tif
- Figure 2ΓÇôSource Data 3/Figure 2E/Sch9-pThr737/.DS_Store
- __MACOSX/Figure 2ΓÇôSource Data 3/Figure 2E/Sch9-pThr737/._.DS_Store
- Figure 2ΓÇôSource Data 3/Figure 2E/Sch9-pThr737/Replica 2.tif
- __MACOSX/Figure 2ΓÇôSource Data 3/Figure 2E/Sch9-pThr737/._Replica 2.tif
- Figure 2ΓÇôSource Data 3/Figure 2E/Sch9-pThr737/Replica 3.tif
- __MACOSX/Figure 2ΓÇôSource Data 3/Figure 2E/Sch9-pThr737/._Replica 3.tif
- Figure 2ΓÇôSource Data 3/Figure 2E/Sch9-pThr737/Replica 1.tif
- __MACOSX/Figure 2ΓÇôSource Data 3/Figure 2E/Sch9-pThr737/._Replica 1.tif
- Figure 2ΓÇôSource Data 3/Figure 2E/Sch9/.DS_Store
- __MACOSX/Figure 2ΓÇôSource Data 3/Figure 2E/Sch9/._.DS_Store
- Figure 2ΓÇôSource Data 3/Figure 2E/Sch9/Replica 2.tif
- __MACOSX/Figure 2ΓÇôSource Data 3/Figure 2E/Sch9/._Replica 2.tif
- Figure 2ΓÇôSource Data 3/Figure 2E/Sch9/Replica 3.tif
- __MACOSX/Figure 2ΓÇôSource Data 3/Figure 2E/Sch9/._Replica 3.tif
- Figure 2ΓÇôSource Data 3/Figure 2E/Sch9/Replica 1.tif
- __MACOSX/Figure 2ΓÇôSource Data 3/Figure 2E/Sch9/._Replica 1.tif
- Figure 2ΓÇôSource Data 3/Figure 2E/Snf1-pThr210/.DS_Store
- __MACOSX/Figure 2ΓÇôSource Data 3/Figure 2E/Snf1-pThr210/._.DS_Store
- Figure 2ΓÇôSource Data 3/Figure 2E/Snf1-pThr210/Replica 2.tif
- __MACOSX/Figure 2ΓÇôSource Data 3/Figure 2E/Snf1-pThr210/._Replica 2.tif
- Figure 2ΓÇôSource Data 3/Figure 2E/Snf1-pThr210/Replica 3.tif
- __MACOSX/Figure 2ΓÇôSource Data 3/Figure 2E/Snf1-pThr210/._Replica 3.tif
- Figure 2ΓÇôSource Data 3/Figure 2E/Snf1-pThr210/Replica 1.tif
- __MACOSX/Figure 2ΓÇôSource Data 3/Figure 2E/Snf1-pThr210/._Replica 1.tif
- Figure 2ΓÇôSource Data 3/Figure 2E/His6/.DS_Store
- __MACOSX/Figure 2ΓÇôSource Data 3/Figure 2E/His6/._.DS_Store
- Figure 2ΓÇôSource Data 3/Figure 2E/His6/Replica 3.tif
- __MACOSX/Figure 2ΓÇôSource Data 3/Figure 2E/His6/._Replica 3.tif
- Figure 2ΓÇôSource Data 3/Figure 2E/His6/Replica 1_2.tif
- __MACOSX/Figure 2ΓÇôSource Data 3/Figure 2E/His6/._Replica 1_2.tif
