# Supplementary material for: Snf1/AMPK fine-tunes TORC1 signaling in response to glucose starvation
Source: eLife. 2023 Feb 7;12:e84319. doi: 10.7554/eLife.84319 (PMC9937656; doi:10.7554/eLife.84319)
Supplement: Figure 3—figure supplement 1—source data 3. [file elife-84319-fig3-figsupp1-data3.zip]

Archive with 27 entries (21 files):
- Figure 3ΓÇôfigure supplement 1-source data 3/
- __MACOSX/._Figure 3ΓÇôfigure supplement 1-source data 3
- Figure 3ΓÇôfigure supplement 1-source data 3/.DS_Store
- __MACOSX/Figure 3ΓÇôfigure supplement 1-source data 3/._.DS_Store
- Figure 3ΓÇôfigure supplement 1-source data 3/Figure 3-figure supplement 1C/
- Figure 3ΓÇôfigure supplement 1-source data 3/Figure 3-figure supplement 1C/.DS_Store
- __MACOSX/Figure 3ΓÇôfigure supplement 1-source data 3/Figure 3-figure supplement 1C/._.DS_Store
- Figure 3ΓÇôfigure supplement 1-source data 3/Figure 3-figure supplement 1C/Sch9-pThr737/
- Figure 3ΓÇôfigure supplement 1-source data 3/Figure 3-figure supplement 1C/Sch9/
- Figure 3ΓÇôfigure supplement 1-source data 3/Figure 3-figure supplement 1C/Snf1-pThr210/
- Figure 3ΓÇôfigure supplement 1-source data 3/Figure 3-figure supplement 1C/His6/
- Figure 3ΓÇôfigure supplement 1-source data 3/Figure 3-figure supplement 1C/Sch9-pThr737/.DS_Store
- __MACOSX/Figure 3ΓÇôfigure supplement 1-source data 3/Figure 3-figure supplement 1C/Sch9-pThr737/._.DS_Store
- Figure 3ΓÇôfigure supplement 1-source data 3/Figure 3-figure supplement 1C/Sch9-pThr737/Replica 1_2_3.tif
- __MACOSX/Figure 3ΓÇôfigure supplement 1-source data 3/Figure 3-figure supplement 1C/Sch9-pThr737/._Replica 1_2_3.tif
- Figure 3ΓÇôfigure supplement 1-source data 3/Figure 3-figure supplement 1C/Sch9/.DS_Store
- __MACOSX/Figure 3ΓÇôfigure supplement 1-source data 3/Figure 3-figure supplement 1C/Sch9/._.DS_Store
- Figure 3ΓÇôfigure supplement 1-source data 3/Figure 3-figure supplement 1C/Sch9/Replica 1_2_3.tif
- __MACOSX/Figure 3ΓÇôfigure supplement 1-source data 3/Figure 3-figure supplement 1C/Sch9/._Replica 1_2_3.tif
- Figure 3ΓÇôfigure supplement 1-source data 3/Figure 3-figure supplement 1C/Snf1-pThr210/.DS_Store
- __MACOSX/Figure 3ΓÇôfigure supplement 1-source data 3/Figure 3-figure supplement 1C/Snf1-pThr210/._.DS_Store
- Figure 3ΓÇôfigure supplement 1-source data 3/Figure 3-figure supplement 1C/Snf1-pThr210/Replica 1_2_3.tif
- __MACOSX/Figure 3ΓÇôfigure supplement 1-source data 3/Figure 3-figure supplement 1C/Snf1-pThr210/._Replica 1_2_3.tif
- Figure 3ΓÇôfigure supplement 1-source data 3/Figure 3-figure supplement 1C/His6/.DS_Store
- __MACOSX/Figure 3ΓÇôfigure supplement 1-source data 3/Figure 3-figure supplement 1C/His6/._.DS_Store
- Figure 3ΓÇôfigure supplement 1-source data 3/Figure 3-figure supplement 1C/His6/Replica 1_2_3.tif
- __MACOSX/Figure 3ΓÇôfigure supplement 1-source data 3/Figure 3-figure supplement 1C/His6/._Replica 1_2_3.tif
