# Supplementary material for: Snf1/AMPK fine-tunes TORC1 signaling in response to glucose starvation
Source: eLife. 2023 Feb 7;12:e84319. doi: 10.7554/eLife.84319 (PMC9937656; doi:10.7554/eLife.84319)
Supplement: Figure 4—source data 3. [file elife-84319-fig4-data3.zip]

Archive with 99 entries (82 files):
- Figure 4ΓÇôSource Data 3/
- Figure 4ΓÇôSource Data 3/Figure 4D/
- Figure 4ΓÇôSource Data 3/.DS_Store
- __MACOSX/Figure 4ΓÇôSource Data 3/._.DS_Store
- Figure 4ΓÇôSource Data 3/Figure 4F/
- Figure 4ΓÇôSource Data 3/Figure 4H/
- Figure 4ΓÇôSource Data 3/Figure 4I/
- Figure 4ΓÇôSource Data 3/Figure 4D/.DS_Store
- __MACOSX/Figure 4ΓÇôSource Data 3/Figure 4D/._.DS_Store
- Figure 4ΓÇôSource Data 3/Figure 4D/32P/
- Figure 4ΓÇôSource Data 3/Figure 4D/Sypro Ruby/
- Figure 4ΓÇôSource Data 3/Figure 4F/.DS_Store
- __MACOSX/Figure 4ΓÇôSource Data 3/Figure 4F/._.DS_Store
- Figure 4ΓÇôSource Data 3/Figure 4F/Sch9-pThr737/
- Figure 4ΓÇôSource Data 3/Figure 4F/Sch9/
- Figure 4ΓÇôSource Data 3/Figure 4F/Snf1-pThr210/
- Figure 4ΓÇôSource Data 3/Figure 4F/His6/
- Figure 4ΓÇôSource Data 3/Figure 4H/Input HA/
- Figure 4ΓÇôSource Data 3/Figure 4H/IP HA/
- Figure 4ΓÇôSource Data 3/Figure 4H/IP myc/
- Figure 4ΓÇôSource Data 3/Figure 4H/.DS_Store
- __MACOSX/Figure 4ΓÇôSource Data 3/Figure 4H/._.DS_Store
- Figure 4ΓÇôSource Data 3/Figure 4H/Input myc/
- Figure 4ΓÇôSource Data 3/Figure 4I/.DS_Store
- __MACOSX/Figure 4ΓÇôSource Data 3/Figure 4I/._.DS_Store
- Figure 4ΓÇôSource Data 3/Figure 4I/Adh1/
- Figure 4ΓÇôSource Data 3/Figure 4I/myc/
- Figure 4ΓÇôSource Data 3/Figure 4D/32P/.DS_Store
- __MACOSX/Figure 4ΓÇôSource Data 3/Figure 4D/32P/._.DS_Store
- Figure 4ΓÇôSource Data 3/Figure 4D/32P/Replica 2.tif
- __MACOSX/Figure 4ΓÇôSource Data 3/Figure 4D/32P/._Replica 2.tif
- Figure 4ΓÇôSource Data 3/Figure 4D/32P/Replica 3.tif
- __MACOSX/Figure 4ΓÇôSource Data 3/Figure 4D/32P/._Replica 3.tif
- Figure 4ΓÇôSource Data 3/Figure 4D/32P/Replica 1.tif
- __MACOSX/Figure 4ΓÇôSource Data 3/Figure 4D/32P/._Replica 1.tif
- Figure 4ΓÇôSource Data 3/Figure 4D/Sypro Ruby/Replica 2.tif
- __MACOSX/Figure 4ΓÇôSource Data 3/Figure 4D/Sypro Ruby/._Replica 2.tif
- Figure 4ΓÇôSource Data 3/Figure 4D/Sypro Ruby/Replica 3.tif
- __MACOSX/Figure 4ΓÇôSource Data 3/Figure 4D/Sypro Ruby/._Replica 3.tif
- Figure 4ΓÇôSource Data 3/Figure 4D/Sypro Ruby/Replica 1.tif
- __MACOSX/Figure 4ΓÇôSource Data 3/Figure 4D/Sypro Ruby/._Replica 1.tif
- Figure 4ΓÇôSource Data 3/Figure 4F/Sch9-pThr737/Replica 4.tif
- __MACOSX/Figure 4ΓÇôSource Data 3/Figure 4F/Sch9-pThr737/._Replica 4.tif
- Figure 4ΓÇôSource Data 3/Figure 4F/Sch9-pThr737/.DS_Store
- __MACOSX/Figure 4ΓÇôSource Data 3/Figure 4F/Sch9-pThr737/._.DS_Store
- Figure 4ΓÇôSource Data 3/Figure 4F/Sch9-pThr737/Replica 1_2_3.tif
- __MACOSX/Figure 4ΓÇôSource Data 3/Figure 4F/Sch9-pThr737/._Replica 1_2_3.tif
- Figure 4ΓÇôSource Data 3/Figure 4F/Sch9/Replica 4.tif
- __MACOSX/Figure 4ΓÇôSource Data 3/Figure 4F/Sch9/._Replica 4.tif
- Figure 4ΓÇôSource Data 3/Figure 4F/Sch9/.DS_Store
- __MACOSX/Figure 4ΓÇôSource Data 3/Figure 4F/Sch9/._.DS_Store
- Figure 4ΓÇôSource Data 3/Figure 4F/Sch9/Replica 1_2_3.tif
- __MACOSX/Figure 4ΓÇôSource Data 3/Figure 4F/Sch9/._Replica 1_2_3.tif
- Figure 4ΓÇôSource Data 3/Figure 4F/Snf1-pThr210/Replica 4.tif
- __MACOSX/Figure 4ΓÇôSource Data 3/Figure 4F/Snf1-pThr210/._Replica 4.tif
- Figure 4ΓÇôSource Data 3/Figure 4F/Snf1-pThr210/.DS_Store
- __MACOSX/Figure 4ΓÇôSource Data 3/Figure 4F/Snf1-pThr210/._.DS_Store
- Figure 4ΓÇôSource Data 3/Figure 4F/Snf1-pThr210/Replica 1_2_3.tif
- __MACOSX/Figure 4ΓÇôSource Data 3/Figure 4F/Snf1-pThr210/._Replica 1_2_3.tif
- Figure 4ΓÇôSource Data 3/Figure 4F/His6/Replica 4.tif
- __MACOSX/Figure 4ΓÇôSource Data 3/Figure 4F/His6/._Replica 4.tif
- Figure 4ΓÇôSource Data 3/Figure 4F/His6/.DS_Store
- __MACOSX/Figure 4ΓÇôSource Data 3/Figure 4F/His6/._.DS_Store
- Figure 4ΓÇôSource Data 3/Figure 4F/His6/Replica 1_2_3.tif
- __MACOSX/Figure 4ΓÇôSource Data 3/Figure 4F/His6/._Replica 1_2_3.tif
- Figure 4ΓÇôSource Data 3/Figure 4H/Input HA/Replica 4.tif
- __MACOSX/Figure 4ΓÇôSource Data 3/Figure 4H/Input HA/._Replica 4.tif
- Figure 4ΓÇôSource Data 3/Figure 4H/Input HA/Replica 2_3.tif
- __MACOSX/Figure 4ΓÇôSource Data 3/Figure 4H/Input HA/._Replica 2_3.tif
- Figure 4ΓÇôSource Data 3/Figure 4H/Input HA/Replica 1.tif
- __MACOSX/Figure 4ΓÇôSource Data 3/Figure 4H/Input HA/._Replica 1.tif
- Figure 4ΓÇôSource Data 3/Figure 4H/IP HA/Replica 4.tif
- __MACOSX/Figure 4ΓÇôSource Data 3/Figure 4H/IP HA/._Replica 4.tif
- Figure 4ΓÇôSource Data 3/Figure 4H/IP HA/Replica 2_3.tif
- __MACOSX/Figure 4ΓÇôSource Data 3/Figure 4H/IP HA/._Replica 2_3.tif
- Figure 4ΓÇôSource Data 3/Figure 4H/IP HA/Replica 1.tif
- __MACOSX/Figure 4ΓÇôSource Data 3/Figure 4H/IP HA/._Replica 1.tif
- Figure 4ΓÇôSource Data 3/Figure 4H/IP myc/Replica 4.tif
- __MACOSX/Figure 4ΓÇôSource Data 3/Figure 4H/IP myc/._Replica 4.tif
- Figure 4ΓÇôSource Data 3/Figure 4H/IP myc/.DS_Store
- __MACOSX/Figure 4ΓÇôSource Data 3/Figure 4H/IP myc/._.DS_Store
- Figure 4ΓÇôSource Data 3/Figure 4H/IP myc/Replica 2_3.tif
- __MACOSX/Figure 4ΓÇôSource Data 3/Figure 4H/IP myc/._Replica 2_3.tif
- Figure 4ΓÇôSource Data 3/Figure 4H/IP myc/Replica 1.tif
- __MACOSX/Figure 4ΓÇôSource Data 3/Figure 4H/IP myc/._Replica 1.tif
- Figure 4ΓÇôSource Data 3/Figure 4H/Input myc/Replica 4.tif
- __MACOSX/Figure 4ΓÇôSource Data 3/Figure 4H/Input myc/._Replica 4.tif
- Figure 4ΓÇôSource Data 3/Figure 4H/Input myc/.DS_Store
- __MACOSX/Figure 4ΓÇôSource Data 3/Figure 4H/Input myc/._.DS_Store
- Figure 4ΓÇôSource Data 3/Figure 4H/Input myc/Replica 2_3.tif
- __MACOSX/Figure 4ΓÇôSource Data 3/Figure 4H/Input myc/._Replica 2_3.tif
- Figure 4ΓÇôSource Data 3/Figure 4H/Input myc/Replica 1.tif
- __MACOSX/Figure 4ΓÇôSource Data 3/Figure 4H/Input myc/._Replica 1.tif
- Figure 4ΓÇôSource Data 3/Figure 4I/Adh1/.DS_Store
- __MACOSX/Figure 4ΓÇôSource Data 3/Figure 4I/Adh1/._.DS_Store
- Figure 4ΓÇôSource Data 3/Figure 4I/Adh1/Replica 1_2_3.tif
- __MACOSX/Figure 4ΓÇôSource Data 3/Figure 4I/Adh1/._Replica 1_2_3.tif
- Figure 4ΓÇôSource Data 3/Figure 4I/myc/Replica 1_2_3.tif
- __MACOSX/Figure 4ΓÇôSource Data 3/Figure 4I/myc/._Replica 1_2_3.tif
