# Supplementary material for: Snf1/AMPK fine-tunes TORC1 signaling in response to glucose starvation
Source: eLife. 2023 Feb 7;12:e84319. doi: 10.7554/eLife.84319 (PMC9937656; doi:10.7554/eLife.84319)
Supplement: Figure 5—source data 3. [file elife-84319-fig5-data3.zip]

Archive with 102 entries (86 files):
- Figure 5ΓÇôSource Data 3/
- Figure 5ΓÇôSource Data 3/.DS_Store
- __MACOSX/Figure 5ΓÇôSource Data 3/._.DS_Store
- Figure 5ΓÇôSource Data 3/Figure 5F/
- Figure 5ΓÇôSource Data 3/Figure 5C/
- Figure 5ΓÇôSource Data 3/Figure 5D/
- Figure 5ΓÇôSource Data 3/Figure 5F/.DS_Store
- __MACOSX/Figure 5ΓÇôSource Data 3/Figure 5F/._.DS_Store
- Figure 5ΓÇôSource Data 3/Figure 5F/Sch9-pThr737/
- Figure 5ΓÇôSource Data 3/Figure 5F/Sch9/
- Figure 5ΓÇôSource Data 3/Figure 5F/Snf1-pThr210/
- Figure 5ΓÇôSource Data 3/Figure 5F/His6/
- Figure 5ΓÇôSource Data 3/Figure 5C/.DS_Store
- __MACOSX/Figure 5ΓÇôSource Data 3/Figure 5C/._.DS_Store
- Figure 5ΓÇôSource Data 3/Figure 5C/32P/
- Figure 5ΓÇôSource Data 3/Figure 5C/Sypro Ruby/
- Figure 5ΓÇôSource Data 3/Figure 5D/Lower blots/
- Figure 5ΓÇôSource Data 3/Figure 5D/.DS_Store
- __MACOSX/Figure 5ΓÇôSource Data 3/Figure 5D/._.DS_Store
- Figure 5ΓÇôSource Data 3/Figure 5D/Upper blots/
- Figure 5ΓÇôSource Data 3/Figure 5F/Sch9-pThr737/Replica 6.tif
- __MACOSX/Figure 5ΓÇôSource Data 3/Figure 5F/Sch9-pThr737/._Replica 6.tif
- Figure 5ΓÇôSource Data 3/Figure 5F/Sch9-pThr737/Replica 4_5.tif
- __MACOSX/Figure 5ΓÇôSource Data 3/Figure 5F/Sch9-pThr737/._Replica 4_5.tif
- Figure 5ΓÇôSource Data 3/Figure 5F/Sch9-pThr737/.DS_Store
- __MACOSX/Figure 5ΓÇôSource Data 3/Figure 5F/Sch9-pThr737/._.DS_Store
- Figure 5ΓÇôSource Data 3/Figure 5F/Sch9-pThr737/Replica 1_2_3.tif
- __MACOSX/Figure 5ΓÇôSource Data 3/Figure 5F/Sch9-pThr737/._Replica 1_2_3.tif
- Figure 5ΓÇôSource Data 3/Figure 5F/Sch9/Replica 6.tif
- __MACOSX/Figure 5ΓÇôSource Data 3/Figure 5F/Sch9/._Replica 6.tif
- Figure 5ΓÇôSource Data 3/Figure 5F/Sch9/Replica 4_5.tif
- __MACOSX/Figure 5ΓÇôSource Data 3/Figure 5F/Sch9/._Replica 4_5.tif
- Figure 5ΓÇôSource Data 3/Figure 5F/Sch9/.DS_Store
- __MACOSX/Figure 5ΓÇôSource Data 3/Figure 5F/Sch9/._.DS_Store
- Figure 5ΓÇôSource Data 3/Figure 5F/Sch9/Replica 1_2_3.tif
- __MACOSX/Figure 5ΓÇôSource Data 3/Figure 5F/Sch9/._Replica 1_2_3.tif
- Figure 5ΓÇôSource Data 3/Figure 5F/Snf1-pThr210/Replica 6.tif
- __MACOSX/Figure 5ΓÇôSource Data 3/Figure 5F/Snf1-pThr210/._Replica 6.tif
- Figure 5ΓÇôSource Data 3/Figure 5F/Snf1-pThr210/.DS_Store
- __MACOSX/Figure 5ΓÇôSource Data 3/Figure 5F/Snf1-pThr210/._.DS_Store
- Figure 5ΓÇôSource Data 3/Figure 5F/Snf1-pThr210/Replica 1.tif
- __MACOSX/Figure 5ΓÇôSource Data 3/Figure 5F/Snf1-pThr210/._Replica 1.tif
- Figure 5ΓÇôSource Data 3/Figure 5F/His6/Replica 6.tif
- __MACOSX/Figure 5ΓÇôSource Data 3/Figure 5F/His6/._Replica 6.tif
- Figure 5ΓÇôSource Data 3/Figure 5F/His6/.DS_Store
- __MACOSX/Figure 5ΓÇôSource Data 3/Figure 5F/His6/._.DS_Store
- Figure 5ΓÇôSource Data 3/Figure 5F/His6/Replica 1.tif
- __MACOSX/Figure 5ΓÇôSource Data 3/Figure 5F/His6/._Replica 1.tif
- Figure 5ΓÇôSource Data 3/Figure 5C/32P/.DS_Store
- __MACOSX/Figure 5ΓÇôSource Data 3/Figure 5C/32P/._.DS_Store
- Figure 5ΓÇôSource Data 3/Figure 5C/32P/Replica 2_3.tif
- __MACOSX/Figure 5ΓÇôSource Data 3/Figure 5C/32P/._Replica 2_3.tif
- Figure 5ΓÇôSource Data 3/Figure 5C/32P/Replica 1.tif
- __MACOSX/Figure 5ΓÇôSource Data 3/Figure 5C/32P/._Replica 1.tif
- Figure 5ΓÇôSource Data 3/Figure 5C/Sypro Ruby/.DS_Store
- __MACOSX/Figure 5ΓÇôSource Data 3/Figure 5C/Sypro Ruby/._.DS_Store
- Figure 5ΓÇôSource Data 3/Figure 5C/Sypro Ruby/Replica 2_3.tif
- __MACOSX/Figure 5ΓÇôSource Data 3/Figure 5C/Sypro Ruby/._Replica 2_3.tif
- Figure 5ΓÇôSource Data 3/Figure 5C/Sypro Ruby/Replica 1.tif
- __MACOSX/Figure 5ΓÇôSource Data 3/Figure 5C/Sypro Ruby/._Replica 1.tif
- Figure 5ΓÇôSource Data 3/Figure 5D/Lower blots/.DS_Store
- __MACOSX/Figure 5ΓÇôSource Data 3/Figure 5D/Lower blots/._.DS_Store
- Figure 5ΓÇôSource Data 3/Figure 5D/Lower blots/Sch9/
- Figure 5ΓÇôSource Data 3/Figure 5D/Lower blots/Sch9-pSer288/
- Figure 5ΓÇôSource Data 3/Figure 5D/Upper blots/.DS_Store
- __MACOSX/Figure 5ΓÇôSource Data 3/Figure 5D/Upper blots/._.DS_Store
- Figure 5ΓÇôSource Data 3/Figure 5D/Upper blots/Sch9/
- Figure 5ΓÇôSource Data 3/Figure 5D/Upper blots/Sch9-pSer288/
- Figure 5ΓÇôSource Data 3/Figure 5D/Lower blots/Sch9/.DS_Store
- __MACOSX/Figure 5ΓÇôSource Data 3/Figure 5D/Lower blots/Sch9/._.DS_Store
- Figure 5ΓÇôSource Data 3/Figure 5D/Lower blots/Sch9/Replica 2.jpg
- __MACOSX/Figure 5ΓÇôSource Data 3/Figure 5D/Lower blots/Sch9/._Replica 2.jpg
- Figure 5ΓÇôSource Data 3/Figure 5D/Lower blots/Sch9/Replica 3_S288A.tif
- __MACOSX/Figure 5ΓÇôSource Data 3/Figure 5D/Lower blots/Sch9/._Replica 3_S288A.tif
- Figure 5ΓÇôSource Data 3/Figure 5D/Lower blots/Sch9/Replica 3_S288E.tif
- __MACOSX/Figure 5ΓÇôSource Data 3/Figure 5D/Lower blots/Sch9/._Replica 3_S288E.tif
- Figure 5ΓÇôSource Data 3/Figure 5D/Lower blots/Sch9/Replica 1.bmp
- __MACOSX/Figure 5ΓÇôSource Data 3/Figure 5D/Lower blots/Sch9/._Replica 1.bmp
- Figure 5ΓÇôSource Data 3/Figure 5D/Lower blots/Sch9-pSer288/.DS_Store
- __MACOSX/Figure 5ΓÇôSource Data 3/Figure 5D/Lower blots/Sch9-pSer288/._.DS_Store
- Figure 5ΓÇôSource Data 3/Figure 5D/Lower blots/Sch9-pSer288/Replica 3.tif
- __MACOSX/Figure 5ΓÇôSource Data 3/Figure 5D/Lower blots/Sch9-pSer288/._Replica 3.tif
- Figure 5ΓÇôSource Data 3/Figure 5D/Lower blots/Sch9-pSer288/Replica 2.jpg
- __MACOSX/Figure 5ΓÇôSource Data 3/Figure 5D/Lower blots/Sch9-pSer288/._Replica 2.jpg
- Figure 5ΓÇôSource Data 3/Figure 5D/Lower blots/Sch9-pSer288/Replica 1.bmp
- __MACOSX/Figure 5ΓÇôSource Data 3/Figure 5D/Lower blots/Sch9-pSer288/._Replica 1.bmp
- Figure 5ΓÇôSource Data 3/Figure 5D/Upper blots/Sch9/.DS_Store
- __MACOSX/Figure 5ΓÇôSource Data 3/Figure 5D/Upper blots/Sch9/._.DS_Store
- Figure 5ΓÇôSource Data 3/Figure 5D/Upper blots/Sch9/Replica 3.tif
- __MACOSX/Figure 5ΓÇôSource Data 3/Figure 5D/Upper blots/Sch9/._Replica 3.tif
- Figure 5ΓÇôSource Data 3/Figure 5D/Upper blots/Sch9/Replica 2.jpg
- __MACOSX/Figure 5ΓÇôSource Data 3/Figure 5D/Upper blots/Sch9/._Replica 2.jpg
- Figure 5ΓÇôSource Data 3/Figure 5D/Upper blots/Sch9/Replica 1.bmp
- __MACOSX/Figure 5ΓÇôSource Data 3/Figure 5D/Upper blots/Sch9/._Replica 1.bmp
- Figure 5ΓÇôSource Data 3/Figure 5D/Upper blots/Sch9-pSer288/.DS_Store
- __MACOSX/Figure 5ΓÇôSource Data 3/Figure 5D/Upper blots/Sch9-pSer288/._.DS_Store
- Figure 5ΓÇôSource Data 3/Figure 5D/Upper blots/Sch9-pSer288/Replica 3.tif
- __MACOSX/Figure 5ΓÇôSource Data 3/Figure 5D/Upper blots/Sch9-pSer288/._Replica 3.tif
- Figure 5ΓÇôSource Data 3/Figure 5D/Upper blots/Sch9-pSer288/Replica 2.jpg
- __MACOSX/Figure 5ΓÇôSource Data 3/Figure 5D/Upper blots/Sch9-pSer288/._Replica 2.jpg
- Figure 5ΓÇôSource Data 3/Figure 5D/Upper blots/Sch9-pSer288/Replica 1.bmp
- __MACOSX/Figure 5ΓÇôSource Data 3/Figure 5D/Upper blots/Sch9-pSer288/._Replica 1.bmp
