# Supplementary material for: Snf1/AMPK fine-tunes TORC1 signaling in response to glucose starvation
Source: eLife. 2023 Feb 7;12:e84319. doi: 10.7554/eLife.84319 (PMC9937656; doi:10.7554/eLife.84319)
Supplement: Figure 5—figure supplement 1—source data 2. [file elife-84319-fig5-figsupp1-data2.zip]

Archive with 20 entries (16 files):
- Figure 5ΓÇôSupplementary figure 3-Source Data 2/
- Figure 5ΓÇôSupplementary figure 3-Source Data 2/.DS_Store
- __MACOSX/Figure 5ΓÇôSupplementary figure 3-Source Data 2/._.DS_Store
- Figure 5ΓÇôSupplementary figure 3-Source Data 2/Supplementary figure 3/
- Figure 5ΓÇôSupplementary figure 3-Source Data 2/Supplementary figure 3/.DS_Store
- __MACOSX/Figure 5ΓÇôSupplementary figure 3-Source Data 2/Supplementary figure 3/._.DS_Store
- Figure 5ΓÇôSupplementary figure 3-Source Data 2/Supplementary figure 3/Sch9/
- Figure 5ΓÇôSupplementary figure 3-Source Data 2/Supplementary figure 3/Sch9-pSer288/
- Figure 5ΓÇôSupplementary figure 3-Source Data 2/Supplementary figure 3/Sch9/.DS_Store
- __MACOSX/Figure 5ΓÇôSupplementary figure 3-Source Data 2/Supplementary figure 3/Sch9/._.DS_Store
- Figure 5ΓÇôSupplementary figure 3-Source Data 2/Supplementary figure 3/Sch9/Replica 2.tif
- __MACOSX/Figure 5ΓÇôSupplementary figure 3-Source Data 2/Supplementary figure 3/Sch9/._Replica 2.tif
- Figure 5ΓÇôSupplementary figure 3-Source Data 2/Supplementary figure 3/Sch9/Replica 1.tif
- __MACOSX/Figure 5ΓÇôSupplementary figure 3-Source Data 2/Supplementary figure 3/Sch9/._Replica 1.tif
- Figure 5ΓÇôSupplementary figure 3-Source Data 2/Supplementary figure 3/Sch9-pSer288/.DS_Store
- __MACOSX/Figure 5ΓÇôSupplementary figure 3-Source Data 2/Supplementary figure 3/Sch9-pSer288/._.DS_Store
- Figure 5ΓÇôSupplementary figure 3-Source Data 2/Supplementary figure 3/Sch9-pSer288/Replica 2.tif
- __MACOSX/Figure 5ΓÇôSupplementary figure 3-Source Data 2/Supplementary figure 3/Sch9-pSer288/._Replica 2.tif
- Figure 5ΓÇôSupplementary figure 3-Source Data 2/Supplementary figure 3/Sch9-pSer288/Replica 1.tif
- __MACOSX/Figure 5ΓÇôSupplementary figure 3-Source Data 2/Supplementary figure 3/Sch9-pSer288/._Replica 1.tif
