# Supplementary material for: Snf1/AMPK fine-tunes TORC1 signaling in response to glucose starvation
Source: eLife. 2023 Feb 7;12:e84319. doi: 10.7554/eLife.84319 (PMC9937656; doi:10.7554/eLife.84319)
Supplement: Figure 6—source data 3. [file elife-84319-fig6-data3.zip]

Archive with 100 entries (89 files):
- Figure 6ΓÇôsource data 3/
- __MACOSX/._Figure 6ΓÇôsource data 3
- Figure 6ΓÇôsource data 3/.DS_Store
- __MACOSX/Figure 6ΓÇôsource data 3/._.DS_Store
- Figure 6ΓÇôsource data 3/Figure 6A/
- __MACOSX/Figure 6ΓÇôsource data 3/._Figure 6A
- Figure 6ΓÇôsource data 3/Figure 6C/
- __MACOSX/Figure 6ΓÇôsource data 3/._Figure 6C
- Figure 6ΓÇôsource data 3/Figure 6A/.DS_Store
- __MACOSX/Figure 6ΓÇôsource data 3/Figure 6A/._.DS_Store
- Figure 6ΓÇôsource data 3/Figure 6A/Sch9-pThr737/
- __MACOSX/Figure 6ΓÇôsource data 3/Figure 6A/._Sch9-pThr737
- Figure 6ΓÇôsource data 3/Figure 6A/Sch9/
- __MACOSX/Figure 6ΓÇôsource data 3/Figure 6A/._Sch9
- Figure 6ΓÇôsource data 3/Figure 6A/Snf1-pThr210/
- __MACOSX/Figure 6ΓÇôsource data 3/Figure 6A/._Snf1-pThr210
- Figure 6ΓÇôsource data 3/Figure 6A/His6/
- __MACOSX/Figure 6ΓÇôsource data 3/Figure 6A/._His6
- Figure 6ΓÇôsource data 3/Figure 6C/.DS_Store
- __MACOSX/Figure 6ΓÇôsource data 3/Figure 6C/._.DS_Store
- Figure 6ΓÇôsource data 3/Figure 6C/Sch9-pThr737/
- __MACOSX/Figure 6ΓÇôsource data 3/Figure 6C/._Sch9-pThr737
- Figure 6ΓÇôsource data 3/Figure 6C/Sch9/
- __MACOSX/Figure 6ΓÇôsource data 3/Figure 6C/._Sch9
- Figure 6ΓÇôsource data 3/Figure 6C/Snf1-pThr210/
- __MACOSX/Figure 6ΓÇôsource data 3/Figure 6C/._Snf1-pThr210
- Figure 6ΓÇôsource data 3/Figure 6C/His6/
- __MACOSX/Figure 6ΓÇôsource data 3/Figure 6C/._His6
- Figure 6ΓÇôsource data 3/Figure 6A/Sch9-pThr737/Replica 4.tif
- __MACOSX/Figure 6ΓÇôsource data 3/Figure 6A/Sch9-pThr737/._Replica 4.tif
- Figure 6ΓÇôsource data 3/Figure 6A/Sch9-pThr737/.DS_Store
- __MACOSX/Figure 6ΓÇôsource data 3/Figure 6A/Sch9-pThr737/._.DS_Store
- Figure 6ΓÇôsource data 3/Figure 6A/Sch9-pThr737/Replica 2.tif
- __MACOSX/Figure 6ΓÇôsource data 3/Figure 6A/Sch9-pThr737/._Replica 2.tif
- Figure 6ΓÇôsource data 3/Figure 6A/Sch9-pThr737/Replica 3.tif
- __MACOSX/Figure 6ΓÇôsource data 3/Figure 6A/Sch9-pThr737/._Replica 3.tif
- Figure 6ΓÇôsource data 3/Figure 6A/Sch9-pThr737/Replica 1.tif
- __MACOSX/Figure 6ΓÇôsource data 3/Figure 6A/Sch9-pThr737/._Replica 1.tif
- Figure 6ΓÇôsource data 3/Figure 6A/Sch9/Replica 4.tif
- __MACOSX/Figure 6ΓÇôsource data 3/Figure 6A/Sch9/._Replica 4.tif
- Figure 6ΓÇôsource data 3/Figure 6A/Sch9/.DS_Store
- __MACOSX/Figure 6ΓÇôsource data 3/Figure 6A/Sch9/._.DS_Store
- Figure 6ΓÇôsource data 3/Figure 6A/Sch9/Replica 2.tif
- __MACOSX/Figure 6ΓÇôsource data 3/Figure 6A/Sch9/._Replica 2.tif
- Figure 6ΓÇôsource data 3/Figure 6A/Sch9/Replica 3.tif
- __MACOSX/Figure 6ΓÇôsource data 3/Figure 6A/Sch9/._Replica 3.tif
- Figure 6ΓÇôsource data 3/Figure 6A/Sch9/Replica 1.tif
- __MACOSX/Figure 6ΓÇôsource data 3/Figure 6A/Sch9/._Replica 1.tif
- Figure 6ΓÇôsource data 3/Figure 6A/Snf1-pThr210/Replica 4.tif
- __MACOSX/Figure 6ΓÇôsource data 3/Figure 6A/Snf1-pThr210/._Replica 4.tif
- Figure 6ΓÇôsource data 3/Figure 6A/Snf1-pThr210/.DS_Store
- __MACOSX/Figure 6ΓÇôsource data 3/Figure 6A/Snf1-pThr210/._.DS_Store
- Figure 6ΓÇôsource data 3/Figure 6A/Snf1-pThr210/Replica 2.tif
- __MACOSX/Figure 6ΓÇôsource data 3/Figure 6A/Snf1-pThr210/._Replica 2.tif
- Figure 6ΓÇôsource data 3/Figure 6A/Snf1-pThr210/Replica 3.tif
- __MACOSX/Figure 6ΓÇôsource data 3/Figure 6A/Snf1-pThr210/._Replica 3.tif
- Figure 6ΓÇôsource data 3/Figure 6A/Snf1-pThr210/Replica 1.tif
- __MACOSX/Figure 6ΓÇôsource data 3/Figure 6A/Snf1-pThr210/._Replica 1.tif
- Figure 6ΓÇôsource data 3/Figure 6A/His6/Replica 4.tif
- __MACOSX/Figure 6ΓÇôsource data 3/Figure 6A/His6/._Replica 4.tif
- Figure 6ΓÇôsource data 3/Figure 6A/His6/.DS_Store
- __MACOSX/Figure 6ΓÇôsource data 3/Figure 6A/His6/._.DS_Store
- Figure 6ΓÇôsource data 3/Figure 6A/His6/Replica 2.tif
- __MACOSX/Figure 6ΓÇôsource data 3/Figure 6A/His6/._Replica 2.tif
- Figure 6ΓÇôsource data 3/Figure 6A/His6/Replica 3.tif
- __MACOSX/Figure 6ΓÇôsource data 3/Figure 6A/His6/._Replica 3.tif
- Figure 6ΓÇôsource data 3/Figure 6A/His6/Replica 1.tif
- __MACOSX/Figure 6ΓÇôsource data 3/Figure 6A/His6/._Replica 1.tif
- Figure 6ΓÇôsource data 3/Figure 6C/Sch9-pThr737/Replica 5_6_7_8.tif
- __MACOSX/Figure 6ΓÇôsource data 3/Figure 6C/Sch9-pThr737/._Replica 5_6_7_8.tif
- Figure 6ΓÇôsource data 3/Figure 6C/Sch9-pThr737/.DS_Store
- __MACOSX/Figure 6ΓÇôsource data 3/Figure 6C/Sch9-pThr737/._.DS_Store
- Figure 6ΓÇôsource data 3/Figure 6C/Sch9-pThr737/Replica 1_2_3_4.tif
- __MACOSX/Figure 6ΓÇôsource data 3/Figure 6C/Sch9-pThr737/._Replica 1_2_3_4.tif
- Figure 6ΓÇôsource data 3/Figure 6C/Sch9-pThr737/Replica 9_10.tif
- __MACOSX/Figure 6ΓÇôsource data 3/Figure 6C/Sch9-pThr737/._Replica 9_10.tif
- Figure 6ΓÇôsource data 3/Figure 6C/Sch9/Replica 5_6_7_8.tif
- __MACOSX/Figure 6ΓÇôsource data 3/Figure 6C/Sch9/._Replica 5_6_7_8.tif
- Figure 6ΓÇôsource data 3/Figure 6C/Sch9/.DS_Store
- __MACOSX/Figure 6ΓÇôsource data 3/Figure 6C/Sch9/._.DS_Store
- Figure 6ΓÇôsource data 3/Figure 6C/Sch9/Replica 1_2_3_4.tif
- __MACOSX/Figure 6ΓÇôsource data 3/Figure 6C/Sch9/._Replica 1_2_3_4.tif
- Figure 6ΓÇôsource data 3/Figure 6C/Sch9/Replica 9_10.tif
- __MACOSX/Figure 6ΓÇôsource data 3/Figure 6C/Sch9/._Replica 9_10.tif
- Figure 6ΓÇôsource data 3/Figure 6C/Snf1-pThr210/Replica 5_6_7_8.tif
- __MACOSX/Figure 6ΓÇôsource data 3/Figure 6C/Snf1-pThr210/._Replica 5_6_7_8.tif
- Figure 6ΓÇôsource data 3/Figure 6C/Snf1-pThr210/.DS_Store
- __MACOSX/Figure 6ΓÇôsource data 3/Figure 6C/Snf1-pThr210/._.DS_Store
- Figure 6ΓÇôsource data 3/Figure 6C/Snf1-pThr210/Replica 1_2_3_4.tif
- __MACOSX/Figure 6ΓÇôsource data 3/Figure 6C/Snf1-pThr210/._Replica 1_2_3_4.tif
- Figure 6ΓÇôsource data 3/Figure 6C/Snf1-pThr210/Replica 9_10.tif
- __MACOSX/Figure 6ΓÇôsource data 3/Figure 6C/Snf1-pThr210/._Replica 9_10.tif
- Figure 6ΓÇôsource data 3/Figure 6C/His6/Replica 5_6_7_8.tif
- __MACOSX/Figure 6ΓÇôsource data 3/Figure 6C/His6/._Replica 5_6_7_8.tif
- Figure 6ΓÇôsource data 3/Figure 6C/His6/.DS_Store
- __MACOSX/Figure 6ΓÇôsource data 3/Figure 6C/His6/._.DS_Store
- Figure 6ΓÇôsource data 3/Figure 6C/His6/Replica 1_2_3_4.tif
- __MACOSX/Figure 6ΓÇôsource data 3/Figure 6C/His6/._Replica 1_2_3_4.tif
- Figure 6ΓÇôsource data 3/Figure 6C/His6/Replica 9_10.tif
- __MACOSX/Figure 6ΓÇôsource data 3/Figure 6C/His6/._Replica 9_10.tif
