# Supplementary material for: Snf1/AMPK fine-tunes TORC1 signaling in response to glucose starvation
Source: eLife. 2023 Feb 7;12:e84319. doi: 10.7554/eLife.84319 (PMC9937656; doi:10.7554/eLife.84319)
Supplement: Figure 6—source data 4. [file elife-84319-fig6-data4.zip]

Archive with 5 entries (4 files):
- Figure 6ΓÇôsource data-panels D-E/
- __MACOSX/._Figure 6ΓÇôsource data-panels D-E
- Figure 6ΓÇôsource data-panels D-E/.DS_Store
- __MACOSX/Figure 6ΓÇôsource data-panels D-E/._.DS_Store
- Figure 6ΓÇôsource data-panels D-E/Figure 6ΓÇôsource data 3-panels D-E.zip
